# Supplementary material for: Eight Functional Polymorphisms in the Estrogen Receptor 1 Gene and Endometrial Cancer Risk: A Meta-Analysis
Source: PLoS One. 2013 Apr 8;8(4):e60851. doi: 10.1371/journal.pone.0060851 (PMC3620469; doi:10.1371/journal.pone.0060851)
Supplement: Supplement S3 — The genotype distributions of ESR1 polymorphism in case and control groups. (XLS) [file pone.0060851.s003.xls]

## Sheet: Supplement S3
Supplement S3. The genotype distributions of ESR1 polymorphism in case and control groups.
No	First author	Year	Code	Country	Ethnicity	Genotype method	Source of control	SNP	Alternate names	Case group											Control group											HWE test			理论频数			χ2值
										Total	1	2	1/1	1/2	2/2	1/1+1/2	1/1+2/2	1/2+2/2	TA	MF	Total	1	2	1/1	1/2	2/2	1/1+1/2	1/1+2/2	1/2+2/2	TA	MF	χ2	P value	Test	1/1	1/2	2/2	1/1	1/2	2/2
01	Weiderpass et al	2000	01 Weiderpass et al	Sweden	Caucasian	PCR-RFLP	PB	rs2234693 (C/T)	PvuII	261	238	284	53	132	76	185	129	208	522	0.544061	380	357	403	83	191	106	274	189	297	760	0.530263	0.030503	0.861354	HWE	83.848	189.304	106.848	0.00857681	0.0151956	0.00673057
01	Weiderpass et al	2000	01 Weiderpass et al	Sweden	Caucasian	PCR-RFLP	PB	rs9340799 (A/G)	XbaI	261	167	355	28	111	122	139	150	233	522	0.680077	380	265	495	44	177	159	221	203	336	760	0.651316	0.247101	0.619124	HWE	46.2007	172.599	161.201	0.104823	0.112235	0.0300427
01	Weiderpass et al	2000	01 Weiderpass et al	Sweden	Caucasian	PCR-RFLP	PB	VNTR (S/L)	VNTR	261	291	231	78	135	48	213	126	183	522	0.442529	372	396	348	100	196	76	296	176	272	744	0.467742	1.25866	0.261904	HWE	105.387	185.226	81.3871	0.275373	0.626712	0.356578
02	Sasaki et al	2002	02 Sasaki et al	USA	Asian	DNA sequencing	PB	rs2234693 (C/T)	PvuII	113	123	103	31	61	21	92	52	82	226	0.455752	200	209	191	48	113	39	161	87	152	400	0.4775	3.50028	0.0613584	HWE	54.6012	99.7975	45.6013	0.798086	1.7466	0.955599
02	Sasaki et al	2002	02 Sasaki et al	USA	Asian	DNA sequencing	PB	rs4986934 (C/T)	Codon 243	113	217	9	104	9	0	113	104	9	226	0.039823	200	385	15	186	13	1	199	187	14	400	0.0375	1.98272	0.159104	HWE	185.281	14.4375	0.28125	0.0027882	0.143128	1.83681
02	Sasaki et al	2002	02 Sasaki et al	USA	Asian	DNA sequencing	PB	rs1801132 (C/G)	Codon 325	113	116	110	33	50	30	83	63	80	226	0.486726	200	193	207	53	87	60	140	113	147	400	0.5175	3.32474	0.0682448	HWE	46.5613	99.8775	53.5612	0.890386	1.66033	0.77402
03	Iwamoto et al	2003	03 Iwamoto et al	Japan	Asian	PCR-RFLP	HB	rs2234693 (C/T)	PvuII	92	104	80	25	54	13	79	38	67	184	0.434783	65	78	52	25	28	12	53	37	40	130	0.4	0.683761	0.408295	HWE	23.4	31.2	10.4	0.109402	0.328205	0.246154
03	Iwamoto et al	2003	03 Iwamoto et al	Japan	Asian	PCR-RFLP	HB	rs9340799 (A/G)	XbaI	92	67	117	14	39	39	53	53	78	184	0.63587	65	56	74	15	26	24	41	39	50	130	0.569231	2.20933	0.137178	HWE	12.0615	31.8769	21.0615	0.715875	1.08349	0.409968
04	Shan et al	2003	04 Shan et al	China	Asian	PCR-RFLP	HB	rs9340799 (A/G)	XbaI	52	42	62	8	26	18	34	26	44	104	0.596154	52	28	76	5	18	29	23	34	47	104	0.730769	0.752558	0.385668	HWE	3.76923	20.4615	27.7692	0.401884	0.296125	0.0545493
04	Shan et al	2003	04 Shan et al	China	Asian	PCR-RFLP	HB	rs2234693 (C/T)	PvuII	52	41	63	7	27	18	34	25	45	104	0.605769	52	42	62	9	24	19	33	28	43	104	0.596154	0.0894476	0.764881	HWE	8.48077	25.0385	18.4808	0.0317896	0.0430698	0.0145882
05	Yang et al	2007	05 Yang et al	China	Asian	PCR-RFLP	HB	rs9340799 (A/G)	XbaI	78	31	125	1	29	48	30	49	77	156	0.801282	84	47	121	6	35	43	41	49	78	168	0.720238	0.0967448	0.755772	HWE	6.5744	33.8512	43.5744	0.0501857	0.0389872	0.0075719
05	Yang et al	2007	05 Yang et al	China	Asian	PCR-RFLP	HB	rs2234693 (C/T)	PvuII	78	63	93	13	37	28	50	41	65	156	0.596154	84	68	100	14	40	30	54	44	70	168	0.595238	0.0116263	0.914134	HWE	13.7619	40.4762	29.7619	0.00411929	0.00560224	0.00190476
06	Wedrén et al	2008	06 Wedrén et al	Sweden	Caucasian	DNA sequencing	PB	rs2234670 (S/L)	STR	662	771	553	232	307	123	539	355	430	1324	0.417674	1368	1500	1236	441	618	309	1059	750	927	2736	0.451754	10.5938	0.00113468	non-HWE	411.184	677.632	279.184	2.162	5.24758	3.18421
06	Wedrén et al	2008	06 Wedrén et al	Sweden	Caucasian	DNA sequencing	PB	rs2234693 (C/T)	PvuII	662	566	758	115	336	211	451	326	547	1324	0.572508	1368	1302	1434	316	670	382	986	698	1052	2736	0.524123	0.452266	0.501261	HWE	309.796	682.408	375.796	0.12424	0.225607	0.10242
06	Wedrén et al	2008	06 Wedrén et al	Sweden	Caucasian	DNA sequencing	PB	rs9340799 (A/G)	XbaI	662	396	928	58	280	324	338	382	604	1324	0.700906	1368	958	1778	163	632	573	795	736	1205	2736	0.649854	0.314538	0.574909	HWE	167.72	622.56	577.72	0.132833	0.143142	0.0385631
06	Wedrén et al	2008	06 Wedrén et al	Sweden	Caucasian	DNA sequencing	PB	rs4986934 (C/T)	Codon 243	662	1278	46	617	44	1	661	618	45	1324	0.0347432	1368	2641	95	1276	89	3	1365	1279	92	2736	0.0347222	1.18716	0.275904	HWE	1274.65	91.7014	1.64931	0.00143128	0.079579	1.10615
06	Wedrén et al	2008	06 Wedrén et al	Sweden	Caucasian	DNA sequencing	PB	rs1801132 (C/G)	Codon 325	662	1038	286	406	226	30	632	436	256	1324	0.216012	1368	2136	600	834	468	66	1302	900	534	2736	0.219298	0.00110531	0.973478	HWE	833.789	468.421	65.7895	5.31565e-05	0.000378474	0.000673684
07	Sobczuk et al	2009	07 Sobczuk et al	Poland	Caucasian	PCR-RFLP	HB	rs9340799 (A/G)	XbaI	120	126	114	28	70	22	98	50	92	240	0.475	120	124	116	29	66	25	95	54	91	240	0.483333	1.22955	0.267495	HWE	32.0333	59.9333	28.0333	0.287236	0.61409	0.32822
07	Sobczuk et al	2009	07 Sobczuk et al	Poland	Caucasian	PCR-RFLP	HB	rs2234693 (C/T)	PvuII	120	124	116	30	64	26	94	56	90	240	0.483333	120	127	113	28	71	21	99	49	92	240	0.470833	4.21307	0.0401137	non-HWE	33.6021	59.7958	26.6021	0.93397	2.09937	1.17973
08	Ashton et al	2010	08 Ashton et al	Australia	Caucasian	DNA sequencing	PB	VNTR (S/L)	VNTR	187	171	203	39	93	55	132	94	148	374	0.542781	281	299	263	86	127	68	213	154	195	562	0.467972	2.39709	0.121561	HWE	79.5383	139.923	61.5383	0.524957	1.19363	0.678507
09	Sliwinski et al	2010	09 Sliwinski et al	Poland	Caucasian	PCR-RFLP	HB	rs1801132 (C/G)	Codon 325	100	52	148	0	52	48	52	48	100	200	0.74	100	22	178	0	22	78	22	78	100	200	0.89	1.52758	0.216475	HWE	1.21	19.58	79.21	1.21	0.299101	0.0184838
10	Yang et al	2010	10 Yang et al	USA	Caucasian	BeadArray	PB	rs2234693 (C/T)	PvuII	417	384	450	88	207	122	295	210	329	834	0.539568	407	381	433	89	203	115	292	204	318	814	0.531941	0.00108211	0.973758	HWE	89.1652	202.67	115.165	0.000306196	0.000538849	0.000237069
10	Yang et al	2010	10 Yang et al	USA	Caucasian	BeadArray	PB	rs9340799 (A/G)	XbaI	417	267	567	43	181	193	224	236	374	834	0.679856	407	239	575	35	169	203	204	238	372	814	0.706388	0.000428451	0.983486	HWE	35.0866	168.827	203.087	0.00021379	0.000177725	3.69359e-05
10	Yang et al	2010	10 Yang et al	USA	Caucasian	BeadArray	PB	rs4986934 (C/T)	Codon 243	417	792	42	376	40	1	416	377	41	834	0.0503597	407	777	37	371	36	1	407	372	37	814	0.0454545	0.043329	0.835107	HWE	370.841	35.3182	0.840909	6.82501e-05	0.0131625	0.0300983
10	Yang et al	2010	10 Yang et al	USA	Caucasian	BeadArray	PB	rs1801132 (C/G)	Codon 325	417	676	158	274	128	15	402	289	143	834	0.189448	407	663	151	270	123	14	393	284	137	814	0.185504	3.28926e-06	0.998553	HWE	270.006	122.989	14.0055	1.13189e-07	9.93963e-07	2.18211e-06
10	Yang et al	2010	10 Yang et al	USA	Caucasian	BeadArray	PB	rs3020314 (C/T)	-	417	575	259	199	178	40	377	239	218	834	0.310552	407	565	249	196	173	38	369	234	211	814	0.305897	0.000385958	0.984326	HWE	196.084	172.832	38.0842	3.61152e-05	0.000163896	0.000185947
11	Li et al	2011	11 Li et al	China	Asian	TaqMan assay	PB	rs2046210 (G/A)	-	953	1241	665	405	431	117	836	522	548	1906	0.348898	947	1250	644	424	402	121	826	545	523	1894	0.340021	2.77952	0.0954766	HWE	412.487	425.026	109.487	0.321353	1.24749	1.21068
12	Lundin et al	2012	12 Lundin et al	Sweden	Caucasian	TaqMan assay	HB	rs2234693 (C/T)	PvuII	391	366	416	91	184	116	275	207	300	782	0.531969	709	661	757	146	369	194	515	340	563	1418	0.53385	1.48045	0.223704	HWE	154.062	352.875	202.062	0.421923	0.736833	0.321695
13	Healey et al-a	2011	13 Healey et al-a	UK	Caucasian	MassArray	PB	rs3020314 (C/T)	-	948	1192	704	378	436	134	814	512	570	1896	0.371308	1524	2002	1046	668	666	190	1334	858	856	3048	0.343176	1.42901	0.231926	HWE	657.481	687.038	179.481	0.168294	0.644214	0.6165
13	Healey et al-b	2011	13 Healey et al-b	UK	Caucasian	MassArray	PB	rs3020314 (C/T)	-	1092	1505	679	520	465	107	985	627	572	2184	0.310897	6824	9286	4362	3157	2972	695	6129	3852	3667	13648	0.319607	0.0131946	0.90855	HWE	3159.06	2967.87	697.063	0.00134782	0.00573857	0.00610825
13	Healey et al-c	2011	13 Healey et al-c	UK	Caucasian	MassArray	PB	rs3020314 (C/T)	-	588	793	383	264	265	59	529	323	324	1176	0.32568	1551	2105	997	716	673	162	1389	878	835	3102	0.321406	0.0429118	0.835891	HWE	714.221	676.559	160.221	0.00443285	0.0187185	0.0197605
13	Healey et al-d	2011	13 Healey et al-d	UK	Caucasian	MassArray	PB	rs3020314 (C/T)	-	397	543	251	189	165	43	354	232	208	794	0.316121	406	563	249	206	151	49	357	255	200	812	0.30665	6.38118	0.0115337	non-HWE	195.178	172.644	38.178	0.600051	2.71348	3.06765
13	Healey et al-e	2011	13 Healey et al-e	UK	Caucasian	MassArray	PB	rs3020314 (C/T)	-	205	271	139	89	93	23	182	112	116	410	0.339024	647	853	441	299	255	93	554	392	348	1294	0.340804	9.76044	0.00178307	non-HWE	281.147	290.706	75.1472	1.13365	4.38549	4.2413
13	Healey et al-f	2011	13 Healey et al-f	UK	Caucasian	MassArray	PB	rs3020314 (C/T)	-	958	1228	688	410	408	140	818	550	548	1916	0.359081	926	1216	636	394	428	104	822	498	532	1852	0.343413	0.575498	0.448082	HWE	399.205	417.59	109.205	0.0678697	0.259527	0.248101
13	Healey et al-g	2011	13 Healey et al-g	UK	Caucasian	MassArray	PB	rs3020314 (C/T)	-	4188	5532	2844	1850	1832	506	3682	2356	2338	8376	0.339542	10305	13956	6654	4747	4462	1096	9209	5843	5558	20610	0.322853	0.970956	0.324442	HWE	4725.13	4505.74	1074.13	0.101207	0.424539	0.44521
ESR1 = estrogen receptor alpha; PCR-RFLP = polymerase chain reaction-restriction fragment length polymorphism; PCR-SSCP = polymerase chain reaction-single strand conformation polymorphism; HB = Hospital-based; PB = Population-based; 1 = wild allele; 2 = mutant allele; 1/1 = wild homozygote; 1/2 = heterozygote; 2/2 = mutant homozygote.
