# Supplementary material for: Eight Functional Polymorphisms in the Estrogen Receptor 1 Gene and Endometrial Cancer Risk: A Meta-Analysis
Source: PLoS One. 2013 Apr 8;8(4):e60851. doi: 10.1371/journal.pone.0060851 (PMC3620469; doi:10.1371/journal.pone.0060851)
Supplement: Supplement S4 — Forest plot of ORs by random effects model for all eight polymorphisms of ESR1 gene and endometrial cancer risk under five genetic models: the allele model (A), the dominant model (B), the recessive model (C), the homozygous model (D), and the heterozygous model (E). (ZIP) [file pone.0060851.s004.zip]

Archive with 6 entries (5 files):
- Supplement S4/
- Supplement S4/Supplement S4A.eps
- Supplement S4/Supplement S4B.eps
- Supplement S4/Supplement S4C.eps
- Supplement S4/Supplement S4D.eps
- Supplement S4/Supplement S4E.eps
